# Supplementary material for: ﻿A new species of Cyrtodactylus Gray, 1827 (Squamata, Gekkonidae) from southwestern Yunnan, China
Source: Zookeys. 2022 Jan 27;1084:83–100. doi: 10.3897/zookeys.1084.72868 (PMC8813870; doi:10.3897/zookeys.1084.72868)
Supplement: XML Treatment for Cyrtodactylus menglianensis [file zookeys.1084.72868-treatment1.xml]

<!DOCTYPE tp:taxon-treatment
  PUBLIC "-//TaxonX//DTD Taxonomic Treatment Publishing DTD v0 20100105//EN" "tax-treatment-NSO.dtd">
<tp:taxon-treatment xmlns:tp="http://www.plazi.org/taxpub"><tp:treatment-meta><kwd-group><label>Taxon classification</label><kwd>
              <named-content content-type="kingdom">Animalia</named-content>
            </kwd><kwd>
              <named-content content-type="order">Squamata</named-content>
            </kwd><kwd>
              <named-content content-type="family">Gekkonidae</named-content>
            </kwd></kwd-group><mixed-citation publication-type="journal"><person-group><name><surname>Liu</surname><given-names>Shuo</given-names></name><name><surname>Rao</surname><given-names>Dingqi</given-names></name></person-group><article-title>﻿A new species of <italic><tp:taxon-name><tp:taxon-name-part taxon-name-part-type="genus" reg="Cyrtodactylus">Cyrtodactylus</tp:taxon-name-part></tp:taxon-name></italic> Gray, 1827 (<tp:taxon-name><tp:taxon-name-part taxon-name-part-type="order">Squamata</tp:taxon-name-part></tp:taxon-name>, <tp:taxon-name><tp:taxon-name-part taxon-name-part-type="family">Gekkonidae</tp:taxon-name-part></tp:taxon-name>) from southwestern Yunnan, China</article-title><source>Zookeys</source><day>27</day><month>01</month><year>2022</year><volume>1084</volume><fpage>83</fpage><lpage>100</lpage><pub-id pub-id-type="doi">10.3897/zookeys.1084.72868</pub-id></mixed-citation></tp:treatment-meta><tp:nomenclature><label>﻿</label><tp:taxon-name>
            <object-id xmlns:xlink="http://www.w3.org/1999/xlink" content-type="arpha" xlink:type="simple">00DE1CD0-CAA8-5D1F-B7F4-F40310046C8E</object-id>
            <tp:taxon-name-part taxon-name-part-type="genus" reg="Cyrtodactylus">Cyrtodactylus</tp:taxon-name-part>
            <tp:taxon-name-part taxon-name-part-type="species" reg="menglianensis">menglianensis</tp:taxon-name-part>
            <object-id xmlns:xlink="http://www.w3.org/1999/xlink" content-type="zoobank" xlink:type="simple">http://zoobank.org/6E8C0453-145B-4862-9A87-BC3F4F4344FD</object-id>
          </tp:taxon-name><tp:taxon-status xmlns:xlink="http://www.w3.org/1999/xlink" xlink:type="simple">sp. nov.</tp:taxon-status><xref ref-type="fig" rid="F2">Figures 2</xref><xref ref-type="fig" rid="F3">, 3</xref><xref ref-type="fig" rid="F4">, 4</xref><xref ref-type="fig" rid="F5">, 5</xref></tp:nomenclature><tp:treatment-sec sec-type="type material" id="SECID0E1NAG"><title>Type material.</title><p><bold><italic>Holotype</italic>.</bold> KIZ20210713, adult male, collected on 18 July 2021 by Shuo Liu from Menglian County, Puer City, Yunnan Province, China (<named-content xmlns:xlink="http://www.w3.org/1999/xlink" content-type="dwc:verbatimCoordinates" xlink:type="simple"><named-content content-type="geo-json" specific-use="{&#34;type&#34;:&#34;Point&#34;,&#34;coordinates&#34;:[99.574722,22.336389]}" id="NCID0EIOAG" xlink:type="simple">22°20'11"N, 99°34'29"E</named-content></named-content>, 980 m elevation).</p><p><bold><italic>Paratypes</italic>.</bold> KIZ20210714 and KIZ20210716, two adult females; KIZ20210715, adult male; all collected on 19 July 2021 by Shuo Liu from the same locality as the holotype.</p><fig id="F2" position="float" orientation="portrait"><object-id xmlns:xlink="http://www.w3.org/1999/xlink" content-type="doi" xlink:type="simple">10.3897/zookeys.1084.72868.figure2</object-id><object-id xmlns:xlink="http://www.w3.org/1999/xlink" content-type="arpha" xlink:type="simple">BF73A21A-F070-5C22-AE76-5A617E5A67B7</object-id><label>Figure 2.</label><caption><p>Type series of <italic><tp:taxon-name><tp:taxon-name-part taxon-name-part-type="genus" reg="Cyrtodactylus">Cyrtodactylus</tp:taxon-name-part><tp:taxon-name-part taxon-name-part-type="species" reg="menglianensis">menglianensis</tp:taxon-name-part></tp:taxon-name></italic> sp. nov. in preservative <bold>A</bold> dorsal views <bold>B</bold> ventral views.</p></caption><graphic xmlns:xlink="http://www.w3.org/1999/xlink" xlink:href="zookeys-1084-083-g002.jpg" position="float" orientation="portrait" xlink:type="simple" id="oo_638515.jpg"><uri content-type="original_file" xlink:type="simple">https://binary.pensoft.net/fig/638515</uri></graphic></fig></tp:treatment-sec><tp:treatment-sec sec-type="etymology" id="SECID0EQPAG"><title>Etymology.</title><p>The specific epithet refers to Menglian County, the locality where the new species was found. We propose “Menglian Bent-toed Gecko” for the common English name and “孟连裸趾虎” (Mèng Lián Luǒ Zhǐ Hǔ) for the common Chinese name of the new species.</p><fig id="F3" position="float" orientation="portrait"><object-id xmlns:xlink="http://www.w3.org/1999/xlink" content-type="doi" xlink:type="simple">10.3897/zookeys.1084.72868.figure3</object-id><object-id xmlns:xlink="http://www.w3.org/1999/xlink" content-type="arpha" xlink:type="simple">714E3A96-13D1-58F7-A40F-1D8BD4800CDA</object-id><label>Figure 3.</label><caption><p>Close-up views of the femoral and precloacal regions of <italic><tp:taxon-name><tp:taxon-name-part taxon-name-part-type="genus" reg="Cyrtodactylus">Cyrtodactylus</tp:taxon-name-part><tp:taxon-name-part taxon-name-part-type="species" reg="menglianensis">menglianensis</tp:taxon-name-part></tp:taxon-name></italic> sp. nov. <bold>A</bold> male holotype (KIZ20210713) <bold>B</bold> female paratype (KIZ20210714).</p></caption><graphic xmlns:xlink="http://www.w3.org/1999/xlink" xlink:href="zookeys-1084-083-g003.jpg" position="float" orientation="portrait" xlink:type="simple" id="oo_638516.jpg"><uri content-type="original_file" xlink:type="simple">https://binary.pensoft.net/fig/638516</uri></graphic></fig></tp:treatment-sec><tp:treatment-sec sec-type="diagnosis" id="SECID0ERQAG"><title>Diagnosis.</title><p>Medium body size (<abbrev xmlns:xlink="http://www.w3.org/1999/xlink" xlink:title="snout–vent length, from tip of snout to anterior margin of cloaca" id="ABBRID0EXQAG" xlink:type="simple">SVL</abbrev> 67.7–78.1 mm in adults); ventrolateral folds present with interspersed small tubercles; seven precloacal pores in a continuous series in males, absent in females; femoral scales not enlarged; femoral pores absent; two postcloacal tubercles on each side; 17–22 lamellae under finger IV, 21–23 lamellae under toe IV; one or two rows of subcaudals enlarged; dark postocular streak and nuchal loop absent; six or seven dark irregular dorsal bands between limb insertions, most bands discontinuous.</p><fig id="F4" position="float" orientation="portrait"><object-id xmlns:xlink="http://www.w3.org/1999/xlink" content-type="doi" xlink:type="simple">10.3897/zookeys.1084.72868.figure4</object-id><object-id xmlns:xlink="http://www.w3.org/1999/xlink" content-type="arpha" xlink:type="simple">DEDE763A-1449-59A3-9E3B-D099D29F666C</object-id><label>Figure 4.</label><caption><p>Holotype (KIZ20210713) of <italic><tp:taxon-name><tp:taxon-name-part taxon-name-part-type="genus" reg="Cyrtodactylus">Cyrtodactylus</tp:taxon-name-part><tp:taxon-name-part taxon-name-part-type="species" reg="menglianensis">menglianensis</tp:taxon-name-part></tp:taxon-name></italic> sp. nov. in life <bold>A</bold> dorsal view of whole body <bold>B</bold> lateral view of whole body <bold>C</bold> ventral view of whole body <bold>D</bold> dorsal view of head <bold>E</bold> lateral view of head <bold>F</bold> ventral view of head.</p></caption><graphic xmlns:xlink="http://www.w3.org/1999/xlink" xlink:href="zookeys-1084-083-g004.jpg" position="float" orientation="portrait" xlink:type="simple" id="oo_638517.jpg"><uri content-type="original_file" xlink:type="simple">https://binary.pensoft.net/fig/638517</uri></graphic></fig></tp:treatment-sec><tp:treatment-sec sec-type="description" id="SECID0E6RAG"><title>Description of holotype.</title><p>Adult male, <abbrev xmlns:xlink="http://www.w3.org/1999/xlink" xlink:title="snout–vent length, from tip of snout to anterior margin of cloaca" id="ABBRID0EFSAG" xlink:type="simple">SVL</abbrev> 77.8 mm; head distinguished from neck, moderately long (<abbrev xmlns:xlink="http://www.w3.org/1999/xlink" xlink:title="head length, from tip of snout to posterior margin of retroarticular of lower jaw" id="ABBRID0EJSAG" xlink:type="simple">HL</abbrev>/<abbrev xmlns:xlink="http://www.w3.org/1999/xlink" xlink:title="snout–vent length, from tip of snout to anterior margin of cloaca" id="ABBRID0ENSAG" xlink:type="simple">SVL</abbrev> 0.28), relatively widened (<abbrev xmlns:xlink="http://www.w3.org/1999/xlink" xlink:title="maximum head width" id="ABBRID0ERSAG" xlink:type="simple">HW</abbrev>/<abbrev xmlns:xlink="http://www.w3.org/1999/xlink" xlink:title="head length, from tip of snout to posterior margin of retroarticular of lower jaw" id="ABBRID0EVSAG" xlink:type="simple">HL</abbrev> 0.76), slightly depressed (<abbrev xmlns:xlink="http://www.w3.org/1999/xlink" xlink:title="maximum head height, from occiput to underside of jaws" id="ABBRID0EZSAG" xlink:type="simple">HH</abbrev>/<abbrev xmlns:xlink="http://www.w3.org/1999/xlink" xlink:title="head length, from tip of snout to posterior margin of retroarticular of lower jaw" id="ABBRID0E4SAG" xlink:type="simple">HL</abbrev> 0.45); two supranasals separated by one internasal; nares oval, surrounded by supranasal, rostral, first supralabial, and three postnasals; loreal region concave; snout long (<abbrev xmlns:xlink="http://www.w3.org/1999/xlink" xlink:title="snout to eye distance, from tip of snout to anterior corner of eye orbit" id="ABBRID0EBTAG" xlink:type="simple">SE</abbrev>/<abbrev xmlns:xlink="http://www.w3.org/1999/xlink" xlink:title="head length, from tip of snout to posterior margin of retroarticular of lower jaw" id="ABBRID0EFTAG" xlink:type="simple">HL</abbrev> 0.43), round anteriorly, longer than diameter of orbit (<abbrev xmlns:xlink="http://www.w3.org/1999/xlink" xlink:title="greatest diameter of orbit" id="ABBRID0EJTAG" xlink:type="simple">OD</abbrev>/<abbrev xmlns:xlink="http://www.w3.org/1999/xlink" xlink:title="snout to eye distance, from tip of snout to anterior corner of eye orbit" id="ABBRID0ENTAG" xlink:type="simple">SE</abbrev> 0.63); snout scales small, round, granular, larger than those in frontal and parietal regions; eye large (<abbrev xmlns:xlink="http://www.w3.org/1999/xlink" xlink:title="greatest diameter of orbit" id="ABBRID0ERTAG" xlink:type="simple">OD</abbrev>/<abbrev xmlns:xlink="http://www.w3.org/1999/xlink" xlink:title="head length, from tip of snout to posterior margin of retroarticular of lower jaw" id="ABBRID0EVTAG" xlink:type="simple">HL</abbrev> 0.27), pupils vertical; upper eyelid fringe with spinous scales; ear opening oval, small (<abbrev xmlns:xlink="http://www.w3.org/1999/xlink" xlink:title="ear diameter, greatest diameter of ear" id="ABBRID0EZTAG" xlink:type="simple">ED</abbrev>/<abbrev xmlns:xlink="http://www.w3.org/1999/xlink" xlink:title="head length, from tip of snout to posterior margin of retroarticular of lower jaw" id="ABBRID0E4TAG" xlink:type="simple">HL</abbrev> 0.09); rostral wider than high (<abbrev xmlns:xlink="http://www.w3.org/1999/xlink" xlink:title="rostral height" id="ABBRID0EBUAG" xlink:type="simple">RH</abbrev>/<abbrev xmlns:xlink="http://www.w3.org/1999/xlink" xlink:title="rostral width" id="ABBRID0EFUAG" xlink:type="simple">RW</abbrev> 0.58), medially divided dorsally by a suture, reaching to approximately half down rostral, in contact with first supralabial and nostrils laterally, and supranasals and internasal dorsally; mental triangular, narrower than rostral (<abbrev xmlns:xlink="http://www.w3.org/1999/xlink" xlink:title="mental width" id="ABBRID0EJUAG" xlink:type="simple">MW</abbrev>/<abbrev xmlns:xlink="http://www.w3.org/1999/xlink" xlink:title="rostral width" id="ABBRID0ENUAG" xlink:type="simple">RW</abbrev> 0.82), slightly wider than high (<abbrev xmlns:xlink="http://www.w3.org/1999/xlink" xlink:title="mental length" id="ABBRID0ERUAG" xlink:type="simple">ML</abbrev>/<abbrev xmlns:xlink="http://www.w3.org/1999/xlink" xlink:title="mental width" id="ABBRID0EVUAG" xlink:type="simple">MW</abbrev> 0.94); two postmentals, enlarged, in contact posteriorly, bordered by mental anteromedially, first infralabial anterolaterally, two enlarged chin scales posterolaterally, and small chin scales posteriorly; 10/12 supralabials; 9/9 infralabials.</p><fig id="F5" position="float" orientation="portrait"><object-id xmlns:xlink="http://www.w3.org/1999/xlink" content-type="doi" xlink:type="simple">10.3897/zookeys.1084.72868.figure5</object-id><object-id xmlns:xlink="http://www.w3.org/1999/xlink" content-type="arpha" xlink:type="simple">85B33A21-0B97-563B-8853-911B255EB047</object-id><label>Figure 5.</label><caption><p>Paratypes of <italic><tp:taxon-name><tp:taxon-name-part taxon-name-part-type="genus" reg="Cyrtodactylus">Cyrtodactylus</tp:taxon-name-part><tp:taxon-name-part taxon-name-part-type="species" reg="menglianensis">menglianensis</tp:taxon-name-part></tp:taxon-name></italic> sp. nov. in life <bold>A</bold> female paratype (KIZ20210714) <bold>B</bold> male paratype (KIZ20210715) <bold>C</bold> female paratype (KIZ20210716).</p></caption><graphic xmlns:xlink="http://www.w3.org/1999/xlink" xlink:href="zookeys-1084-083-g005.jpg" position="float" orientation="portrait" xlink:type="simple" id="oo_638518.jpg"><uri content-type="original_file" xlink:type="simple">https://binary.pensoft.net/fig/638518</uri></graphic></fig><p>Body slender (<abbrev xmlns:xlink="http://www.w3.org/1999/xlink" xlink:title="axilla to groin distance" id="ABBRID0EZVAG" xlink:type="simple">AG</abbrev>/<abbrev xmlns:xlink="http://www.w3.org/1999/xlink" xlink:title="snout–vent length, from tip of snout to anterior margin of cloaca" id="ABBRID0E4VAG" xlink:type="simple">SVL</abbrev> 0.39), ventrolateral folds slightly developed with interspersed small tubercles; dorsal scales granular; dorsal tubercles round and weakly keeled, four or five times larger than the size of adjoining scales, conical, present on neck, back and tail base, each surrounded by 10 granular scales, in 19 irregular longitudinal rows at the midbody, 26 paravertebral tubercles; gular region with homogenous smooth scales; ventral scales smooth, larger than those of dorsum, round, subimbricate, largest posteriorly, in 29 longitudinal rows at midbody; precloacal groove absent; a patch of precloacal scales significantly enlarged; seven precloacal pores in a continuous series, the two on the edge round, the one in the middle pitted, others horizontally elongated; femoral scales not enlarged; femoral pore absent.</p><p>Fore and hind limbs moderately slender (<abbrev xmlns:xlink="http://www.w3.org/1999/xlink" xlink:title="forearm length, from base of palm to elbow" id="ABBRID0EDWAG" xlink:type="simple">ForeaL</abbrev>/<abbrev xmlns:xlink="http://www.w3.org/1999/xlink" xlink:title="snout–vent length, from tip of snout to anterior margin of cloaca" id="ABBRID0EHWAG" xlink:type="simple">SVL</abbrev> 0.17, <abbrev xmlns:xlink="http://www.w3.org/1999/xlink" xlink:title="shank length, from the base of heel to the knee" id="ABBRID0ELWAG" xlink:type="simple">SL</abbrev>/<abbrev xmlns:xlink="http://www.w3.org/1999/xlink" xlink:title="snout–vent length, from tip of snout to anterior margin of cloaca" id="ABBRID0EPWAG" xlink:type="simple">SVL</abbrev> 0.20); dorsal surface of forelimbs covered by a few weakly developed tubercles; interdigital webbing absent; lamellae under finger IV 22/21, under toe IV 23/22; relative length of fingers I &lt; II &lt; V &lt; III &lt; IV, relative length of toes I &lt; II &lt; III &lt; V &lt; IV.</p><p>Tail regenerated (<abbrev xmlns:xlink="http://www.w3.org/1999/xlink" xlink:title="tail length, from posterior margin of cloaca to tip of tail" id="ABBRID0EVWAG" xlink:type="simple">TaL</abbrev> 60.8 mm); 2/2 postcloacal tubercles; dorsal tail base with tubercles; subcaudals smooth, enlarged but arranged irregularly.</p></tp:treatment-sec><tp:treatment-sec sec-type="Color of holotype in life" id="SECID0EZWAG"><title>Color of holotype in life.</title><p>Dorsal ground color brownish yellow; dorsal surface of head with irregular brown blotches with black edges, largest at occiput; nuchal loop absent; dorsum with many irregular brownish black blotches with black edges, forming eight transverse discontinuous bands faintly, one on the neck, one between hind limbs, and six between fore and hind limb insertions; dorsal surfaces of limbs with brown bands with black edges; a brown band with black edge on dorsal tail base, dorsal surface of regenerated tail greyish black; ventral surface of head, limbs, and body greyish white; ventral surface of regenerated tail grey; iris bronze.</p></tp:treatment-sec><tp:treatment-sec sec-type="Color of holotype in preservative" id="SECID0E5WAG"><title>Color of holotype in preservative.</title><p>The color pattern very much resembles that in life. Brownish yellow dorsal ground color turned to greyish white, the brown blotches and bands with black edges remained; ventral surface faded to pale white; iris became white.</p></tp:treatment-sec><tp:treatment-sec sec-type="variation" id="SECID0EDXAG"><title>Variations.</title><p>The paratypes resemble the holotype except that the female KIZ20210714 has a longer regenerated tail, and the female KIZ20210716 has a longer original tail with one or two rows of subcaudals enlarged, and they both have no precloacal pores; the male KIZ20210715 has a smaller body size and much shorter regenerated tail; other morphometric and meristic differences are presented in Table <xref ref-type="table" rid="T2">2</xref>. Color patterns of the paratypes also resemble the holotype except that the dark bands on the dorsum are relatively more distinct, and there are 10 black and white rings on the original tail of the female KIZ20210716.</p><table-wrap id="T2" position="float" orientation="portrait"><label>Table 2.</label><caption><p>Measurements (mm) and meristic data for the type series of <italic><tp:taxon-name><tp:taxon-name-part taxon-name-part-type="genus" reg="Cyrtodactylus">Cyrtodactylus</tp:taxon-name-part><tp:taxon-name-part taxon-name-part-type="species" reg="menglianensis">menglianensis</tp:taxon-name-part></tp:taxon-name></italic> sp. nov. Abbreviations defined in Materials and methods. “<sup>*</sup>” represents regenerated tail and “<sup>#</sup>” represents original tail.</p></caption><table id="TID0EUZAI" rules="all"><tbody><tr><th rowspan="2" colspan="1"/><th rowspan="1" colspan="1">KIZ20210713 Holotype</th><th rowspan="1" colspan="1">KIZ20210714 Paratype</th><th rowspan="1" colspan="1">KIZ20210715 Paratype</th><th rowspan="1" colspan="1">KIZ20210716 Paratype</th></tr><tr><th rowspan="1" colspan="1">Male</th><th rowspan="1" colspan="1">Female</th><th rowspan="1" colspan="1">Male</th><th rowspan="1" colspan="1">Female</th></tr><tr><td rowspan="1" colspan="1">
                    <abbrev xmlns:xlink="http://www.w3.org/1999/xlink" xlink:title="snout–vent length, from tip of snout to anterior margin of cloaca" id="ABBRID0ELZAG" xlink:type="simple">SVL</abbrev>
                  </td><td rowspan="1" colspan="1">77.8</td><td rowspan="1" colspan="1">78.1</td><td rowspan="1" colspan="1">69.1</td><td rowspan="1" colspan="1">67.7</td></tr><tr><td rowspan="1" colspan="1">
                    <abbrev xmlns:xlink="http://www.w3.org/1999/xlink" xlink:title="tail length, from posterior margin of cloaca to tip of tail" id="ABBRID0EA1AG" xlink:type="simple">TaL</abbrev>
                  </td><td rowspan="1" colspan="1">60.8<sup>*</sup></td><td rowspan="1" colspan="1">62.9<sup>*</sup></td><td rowspan="1" colspan="1">33.2<sup>*</sup></td><td rowspan="1" colspan="1">70.6<sup>#</sup></td></tr><tr><td rowspan="1" colspan="1">
                    <abbrev xmlns:xlink="http://www.w3.org/1999/xlink" xlink:title="maximum head height, from occiput to underside of jaws" id="ABBRID0E41AG" xlink:type="simple">HH</abbrev>
                  </td><td rowspan="1" colspan="1">9.7</td><td rowspan="1" colspan="1">9.7</td><td rowspan="1" colspan="1">8.3</td><td rowspan="1" colspan="1">8.7</td></tr><tr><td rowspan="1" colspan="1">
                    <abbrev xmlns:xlink="http://www.w3.org/1999/xlink" xlink:title="head length, from tip of snout to posterior margin of retroarticular of lower jaw" id="ABBRID0ES2AG" xlink:type="simple">HL</abbrev>
                  </td><td rowspan="1" colspan="1">21.7</td><td rowspan="1" colspan="1">21.8</td><td rowspan="1" colspan="1">19.4</td><td rowspan="1" colspan="1">19.2</td></tr><tr><td rowspan="1" colspan="1">
                    <abbrev xmlns:xlink="http://www.w3.org/1999/xlink" xlink:title="maximum head width" id="ABBRID0EH3AG" xlink:type="simple">HW</abbrev>
                  </td><td rowspan="1" colspan="1">16.4</td><td rowspan="1" colspan="1">15.8</td><td rowspan="1" colspan="1">14.8</td><td rowspan="1" colspan="1">14.5</td></tr><tr><td rowspan="1" colspan="1">
                    <abbrev xmlns:xlink="http://www.w3.org/1999/xlink" xlink:title="greatest diameter of orbit" id="ABBRID0E33AG" xlink:type="simple">OD</abbrev>
                  </td><td rowspan="1" colspan="1">5.9</td><td rowspan="1" colspan="1">6.9</td><td rowspan="1" colspan="1">5.1</td><td rowspan="1" colspan="1">5.3</td></tr><tr><td rowspan="1" colspan="1">
                    <abbrev xmlns:xlink="http://www.w3.org/1999/xlink" xlink:title="snout to eye distance, from tip of snout to anterior corner of eye orbit" id="ABBRID0ER4AG" xlink:type="simple">SE</abbrev>
                  </td><td rowspan="1" colspan="1">9.3</td><td rowspan="1" colspan="1">9.2</td><td rowspan="1" colspan="1">8.2</td><td rowspan="1" colspan="1">8.3</td></tr><tr><td rowspan="1" colspan="1">
                    <abbrev xmlns:xlink="http://www.w3.org/1999/xlink" xlink:title="eye orbit to ear distance, from posterior corner of eye orbit to anterior margin of ear opening" id="ABBRID0EG5AG" xlink:type="simple">EE</abbrev>
                  </td><td rowspan="1" colspan="1">6.3</td><td rowspan="1" colspan="1">5.9</td><td rowspan="1" colspan="1">5.6</td><td rowspan="1" colspan="1">5.6</td></tr><tr><td rowspan="1" colspan="1">
                    <abbrev xmlns:xlink="http://www.w3.org/1999/xlink" xlink:title="internarial distance, measured between inner borders of nostrils" id="ABBRID0E25AG" xlink:type="simple">IND</abbrev>
                  </td><td rowspan="1" colspan="1">3.1</td><td rowspan="1" colspan="1">3.1</td><td rowspan="1" colspan="1">2.9</td><td rowspan="1" colspan="1">2.6</td></tr><tr><td rowspan="1" colspan="1">
                    <abbrev xmlns:xlink="http://www.w3.org/1999/xlink" xlink:title="interorbital distance, measured across narrowest point of frontal bone" id="ABBRID0EQ6AG" xlink:type="simple">IOD</abbrev>
                  </td><td rowspan="1" colspan="1">3.3</td><td rowspan="1" colspan="1">3.5</td><td rowspan="1" colspan="1">2.8</td><td rowspan="1" colspan="1">2.7</td></tr><tr><td rowspan="1" colspan="1">
                    <abbrev xmlns:xlink="http://www.w3.org/1999/xlink" xlink:title="ear diameter, greatest diameter of ear" id="ABBRID0EFABG" xlink:type="simple">ED</abbrev>
                  </td><td rowspan="1" colspan="1">1.9</td><td rowspan="1" colspan="1">1.3</td><td rowspan="1" colspan="1">1.3</td><td rowspan="1" colspan="1">1.2</td></tr><tr><td rowspan="1" colspan="1">
                    <abbrev xmlns:xlink="http://www.w3.org/1999/xlink" xlink:title="axilla to groin distance" id="ABBRID0E1ABG" xlink:type="simple">AG</abbrev>
                  </td><td rowspan="1" colspan="1">30.5</td><td rowspan="1" colspan="1">34.6</td><td rowspan="1" colspan="1">27.8</td><td rowspan="1" colspan="1">28.4</td></tr><tr><td rowspan="1" colspan="1">
                    <abbrev xmlns:xlink="http://www.w3.org/1999/xlink" xlink:title="forearm length, from base of palm to elbow" id="ABBRID0EPBBG" xlink:type="simple">ForeaL</abbrev>
                  </td><td rowspan="1" colspan="1">13.0</td><td rowspan="1" colspan="1">12.9</td><td rowspan="1" colspan="1">11.4</td><td rowspan="1" colspan="1">10.6</td></tr><tr><td rowspan="1" colspan="1">
                    <abbrev xmlns:xlink="http://www.w3.org/1999/xlink" xlink:title="shank length, from the base of heel to the knee" id="ABBRID0EECBG" xlink:type="simple">SL</abbrev>
                  </td><td rowspan="1" colspan="1">15.7</td><td rowspan="1" colspan="1">15.6</td><td rowspan="1" colspan="1">14.0</td><td rowspan="1" colspan="1">13.1</td></tr><tr><td rowspan="1" colspan="1">
                    <abbrev xmlns:xlink="http://www.w3.org/1999/xlink" xlink:title="rostral width" id="ABBRID0EZCBG" xlink:type="simple">RW</abbrev>
                  </td><td rowspan="1" colspan="1">3.8</td><td rowspan="1" colspan="1">3.4</td><td rowspan="1" colspan="1">2.9</td><td rowspan="1" colspan="1">3.0</td></tr><tr><td rowspan="1" colspan="1">
                    <abbrev xmlns:xlink="http://www.w3.org/1999/xlink" xlink:title="rostral height" id="ABBRID0EODBG" xlink:type="simple">RH</abbrev>
                  </td><td rowspan="1" colspan="1">2.2</td><td rowspan="1" colspan="1">2.1</td><td rowspan="1" colspan="1">1.9</td><td rowspan="1" colspan="1">1.8</td></tr><tr><td rowspan="1" colspan="1">
                    <abbrev xmlns:xlink="http://www.w3.org/1999/xlink" xlink:title="mental width" id="ABBRID0EDEBG" xlink:type="simple">MW</abbrev>
                  </td><td rowspan="1" colspan="1">3.1</td><td rowspan="1" colspan="1">3.2</td><td rowspan="1" colspan="1">2.9</td><td rowspan="1" colspan="1">3.8</td></tr><tr><td rowspan="1" colspan="1">
                    <abbrev xmlns:xlink="http://www.w3.org/1999/xlink" xlink:title="mental length" id="ABBRID0EYEBG" xlink:type="simple">ML</abbrev>
                  </td><td rowspan="1" colspan="1">2.9</td><td rowspan="1" colspan="1">2.6</td><td rowspan="1" colspan="1">2.6</td><td rowspan="1" colspan="1">2.0</td></tr><tr><td rowspan="1" colspan="1">
                    <abbrev xmlns:xlink="http://www.w3.org/1999/xlink" xlink:title="supralabials" id="ABBRID0ENFBG" xlink:type="simple">SPL</abbrev>
                  </td><td rowspan="1" colspan="1">10/12</td><td rowspan="1" colspan="1">9/10</td><td rowspan="1" colspan="1">8/9</td><td rowspan="1" colspan="1">10/9</td></tr><tr><td rowspan="1" colspan="1">
                    <abbrev xmlns:xlink="http://www.w3.org/1999/xlink" xlink:title="infralabials" id="ABBRID0ECGBG" xlink:type="simple">IFL</abbrev>
                  </td><td rowspan="1" colspan="1">9/9</td><td rowspan="1" colspan="1">9/9</td><td rowspan="1" colspan="1">9/8</td><td rowspan="1" colspan="1">9/7</td></tr><tr><td rowspan="1" colspan="1">I</td><td rowspan="1" colspan="1">1</td><td rowspan="1" colspan="1">1</td><td rowspan="1" colspan="1">1</td><td rowspan="1" colspan="1">1</td></tr><tr><td rowspan="1" colspan="1">
                    <abbrev xmlns:xlink="http://www.w3.org/1999/xlink" xlink:title="postmentals, scales bordering mental shield, except infralabials" id="ABBRID0EHHBG" xlink:type="simple">PM</abbrev>
                  </td><td rowspan="1" colspan="1">2</td><td rowspan="1" colspan="1">2</td><td rowspan="1" colspan="1">2</td><td rowspan="1" colspan="1">2</td></tr><tr><td rowspan="1" colspan="1">
                    <abbrev xmlns:xlink="http://www.w3.org/1999/xlink" xlink:title="granular scales surrounding dorsal midbody tubercles" id="ABBRID0E3HBG" xlink:type="simple">GSDT</abbrev>
                  </td><td rowspan="1" colspan="1">10</td><td rowspan="1" colspan="1">10</td><td rowspan="1" colspan="1">10</td><td rowspan="1" colspan="1">10</td></tr><tr><td rowspan="1" colspan="1">
                    <abbrev xmlns:xlink="http://www.w3.org/1999/xlink" xlink:title="dorsal tubercle rows, number of dorsal, longitudinal rows of tubercles at midbody between ventrolateral folds" id="ABBRID0ERIBG" xlink:type="simple">DTR</abbrev>
                  </td><td rowspan="1" colspan="1">19</td><td rowspan="1" colspan="1">21</td><td rowspan="1" colspan="1">20</td><td rowspan="1" colspan="1">18</td></tr><tr><td rowspan="1" colspan="1">
                    <abbrev xmlns:xlink="http://www.w3.org/1999/xlink" xlink:title="paravertebral tubercles, counted in a single paravertebral row from the level of the forelimb insertions to the level of the hind limb insertion" id="ABBRID0EGJBG" xlink:type="simple">PVT</abbrev>
                  </td><td rowspan="1" colspan="1">26</td><td rowspan="1" colspan="1">27</td><td rowspan="1" colspan="1">25</td><td rowspan="1" colspan="1">29</td></tr><tr><td rowspan="1" colspan="1">V</td><td rowspan="1" colspan="1">29</td><td rowspan="1" colspan="1">26</td><td rowspan="1" colspan="1">26</td><td rowspan="1" colspan="1">28</td></tr><tr><td rowspan="1" colspan="1">
                    <abbrev xmlns:xlink="http://www.w3.org/1999/xlink" xlink:title="enlarged femoral scales, number of enlarged femoral scale beneath each thigh" id="ABBRID0ELKBG" xlink:type="simple">EFS</abbrev>
                  </td><td rowspan="1" colspan="1">0</td><td rowspan="1" colspan="1">0</td><td rowspan="1" colspan="1">0</td><td rowspan="1" colspan="1">0</td></tr><tr><td rowspan="1" colspan="1">
                    <abbrev xmlns:xlink="http://www.w3.org/1999/xlink" xlink:title="precloacal pores" id="ABBRID0EALBG" xlink:type="simple">PP</abbrev>
                  </td><td rowspan="1" colspan="1">7</td><td rowspan="1" colspan="1">0</td><td rowspan="1" colspan="1">7</td><td rowspan="1" colspan="1">0</td></tr><tr><td rowspan="1" colspan="1">
                    <abbrev xmlns:xlink="http://www.w3.org/1999/xlink" xlink:title="femoral pores" id="ABBRID0EVLBG" xlink:type="simple">FP</abbrev>
                  </td><td rowspan="1" colspan="1">0</td><td rowspan="1" colspan="1">0</td><td rowspan="1" colspan="1">0</td><td rowspan="1" colspan="1">0</td></tr><tr><td rowspan="1" colspan="1">
                    <abbrev xmlns:xlink="http://www.w3.org/1999/xlink" xlink:title="postcloacal tubercles, number of tubercles on each side of postcloacal region" id="ABBRID0EKMBG" xlink:type="simple">PAT</abbrev>
                  </td><td rowspan="1" colspan="1">2/2</td><td rowspan="1" colspan="1">2/2</td><td rowspan="1" colspan="1">2/2</td><td rowspan="1" colspan="1">2/2</td></tr><tr><td rowspan="1" colspan="1">
                    <abbrev xmlns:xlink="http://www.w3.org/1999/xlink" xlink:title="subdigital lamellae under the fourth finger" id="ABBRID0E6MBG" xlink:type="simple">LF4</abbrev>
                  </td><td rowspan="1" colspan="1">22/21</td><td rowspan="1" colspan="1">19/18</td><td rowspan="1" colspan="1">18/17</td><td rowspan="1" colspan="1">21/22</td></tr><tr><td rowspan="1" colspan="1">
                    <abbrev xmlns:xlink="http://www.w3.org/1999/xlink" xlink:title="subdigital lamellae under the fourth toe" id="ABBRID0EUNBG" xlink:type="simple">LT4</abbrev>
                  </td><td rowspan="1" colspan="1">23/22</td><td rowspan="1" colspan="1">22/22</td><td rowspan="1" colspan="1">22/21</td><td rowspan="1" colspan="1">23/23</td></tr></tbody></table></table-wrap></tp:treatment-sec><tp:treatment-sec sec-type="distribution" id="SECID0EEOBG"><title>Distribution.</title><p>The new species is currently known only from the type locality (Fig. <xref ref-type="fig" rid="F6">6</xref>) in Menglian County, Puer City, Yunnan Province, China.</p><fig id="F6" position="float" orientation="portrait"><object-id xmlns:xlink="http://www.w3.org/1999/xlink" content-type="doi" xlink:type="simple">10.3897/zookeys.1084.72868.figure6</object-id><object-id xmlns:xlink="http://www.w3.org/1999/xlink" content-type="arpha" xlink:type="simple">820B3BB6-75F0-5CB8-8E4D-7B4B4B68F956</object-id><label>Figure 6.</label><caption><p>Map showing the type locality (red dot) of <italic><tp:taxon-name><tp:taxon-name-part taxon-name-part-type="genus" reg="Cyrtodactylus">Cyrtodactylus</tp:taxon-name-part><tp:taxon-name-part taxon-name-part-type="species" reg="menglianensis">menglianensis</tp:taxon-name-part></tp:taxon-name></italic> sp. nov. in Menglian County, Puer City, Yunnan Province, China.</p></caption><graphic xmlns:xlink="http://www.w3.org/1999/xlink" xlink:href="zookeys-1084-083-g006.jpg" position="float" orientation="portrait" xlink:type="simple" id="oo_638519.jpg"><uri content-type="original_file" xlink:type="simple">https://binary.pensoft.net/fig/638519</uri></graphic></fig></tp:treatment-sec><tp:treatment-sec sec-type="natural history" id="SECID0EGPBG"><title>Natural history.</title><p>All specimens were collected at night on large stones or cliffs of the karst formations in a park. The surrounding habitats was karst forest, there is a plank road and a river nearby.</p></tp:treatment-sec><tp:treatment-sec sec-type="comparisons" id="SECID0ELPBG"><title>Comparisons.</title><p><italic><tp:taxon-name><tp:taxon-name-part taxon-name-part-type="genus" reg="Cyrtodactylus">Cyrtodactylus</tp:taxon-name-part><tp:taxon-name-part taxon-name-part-type="species" reg="menglianensis">menglianensis</tp:taxon-name-part></tp:taxon-name></italic> sp. nov. is distinguishable from all other members of the <italic><tp:taxon-name><tp:taxon-name-part taxon-name-part-type="genus" reg="Cyrtodactylus">C.</tp:taxon-name-part><tp:taxon-name-part taxon-name-part-type="species" reg="chauquangensis">chauquangensis</tp:taxon-name-part></tp:taxon-name></italic> species group by a unique combination of morphological characters. <italic><tp:taxon-name><tp:taxon-name-part taxon-name-part-type="genus" reg="Cyrtodactylus">Cyrtodactylus</tp:taxon-name-part><tp:taxon-name-part taxon-name-part-type="species" reg="menglianensis">menglianensis</tp:taxon-name-part></tp:taxon-name></italic> sp. nov. differs from <italic><tp:taxon-name><tp:taxon-name-part taxon-name-part-type="genus" reg="Cyrtodactylus">C.</tp:taxon-name-part><tp:taxon-name-part taxon-name-part-type="species" reg="auribalteatus">auribalteatus</tp:taxon-name-part></tp:taxon-name></italic> Sumontha, Panitvong &amp; Deein, 2010; <italic><tp:taxon-name><tp:taxon-name-part taxon-name-part-type="genus" reg="Cyrtodactylus">C.</tp:taxon-name-part><tp:taxon-name-part taxon-name-part-type="species" reg="bichnganae">bichnganae</tp:taxon-name-part></tp:taxon-name></italic> Ngo &amp; Grismer, 2010; <italic><tp:taxon-name><tp:taxon-name-part taxon-name-part-type="genus" reg="Cyrtodactylus">C.</tp:taxon-name-part><tp:taxon-name-part taxon-name-part-type="species" reg="doisuthep">doisuthep</tp:taxon-name-part></tp:taxon-name></italic> Kunya, Panmongkol, Pauwels, Sumontha, Meewasana, Bunkhwamdi &amp; Dangsri, 2014; <italic><tp:taxon-name><tp:taxon-name-part taxon-name-part-type="genus" reg="Cyrtodactylus">C.</tp:taxon-name-part><tp:taxon-name-part taxon-name-part-type="species" reg="dumnuii">dumnuii</tp:taxon-name-part></tp:taxon-name></italic> Bauer, Kunya, Sumontha, Niyomwan, Pauwels, Chanhome &amp; Kunya, 2010; <italic><tp:taxon-name><tp:taxon-name-part taxon-name-part-type="genus" reg="Cyrtodactylus">C.</tp:taxon-name-part><tp:taxon-name-part taxon-name-part-type="species" reg="erythrops">erythrops</tp:taxon-name-part></tp:taxon-name></italic> Bauer, Kunya, Sumontha, Niyomwan, Panitvong, Pauwels, Chanhome &amp; Kunya, 2009; <italic><tp:taxon-name><tp:taxon-name-part taxon-name-part-type="genus" reg="Cyrtodactylus">C.</tp:taxon-name-part><tp:taxon-name-part taxon-name-part-type="species" reg="gulinqingensis">gulinqingensis</tp:taxon-name-part></tp:taxon-name></italic> Liu, Li, Hou, Orlov &amp; Ananjeva, 2021; <italic><tp:taxon-name><tp:taxon-name-part taxon-name-part-type="genus" reg="Cyrtodactylus">C.</tp:taxon-name-part><tp:taxon-name-part taxon-name-part-type="species" reg="hekouensis">hekouensis</tp:taxon-name-part></tp:taxon-name></italic> Zhang, Liu, Bernstein, Wang &amp; Yuan, 2021; <italic><tp:taxon-name><tp:taxon-name-part taxon-name-part-type="genus" reg="Cyrtodactylus">C.</tp:taxon-name-part><tp:taxon-name-part taxon-name-part-type="species" reg="huongsonensis">huongsonensis</tp:taxon-name-part></tp:taxon-name></italic> Luu, Nguyen, Do &amp; Ziegler, 2011; <italic><tp:taxon-name><tp:taxon-name-part taxon-name-part-type="genus" reg="Cyrtodactylus">C.</tp:taxon-name-part><tp:taxon-name-part taxon-name-part-type="species" reg="ngoiensis">ngoiensis</tp:taxon-name-part></tp:taxon-name></italic> Schneider, Luu, Sitthivong, Teynié, Le, Nguyen &amp; Ziegler, 2020; <italic><tp:taxon-name><tp:taxon-name-part taxon-name-part-type="genus" reg="Cyrtodactylus">C.</tp:taxon-name-part><tp:taxon-name-part taxon-name-part-type="species" reg="soni">soni</tp:taxon-name-part></tp:taxon-name></italic> Le, Nguyen, Le &amp; Ziegler, 2016; <italic><tp:taxon-name><tp:taxon-name-part taxon-name-part-type="genus" reg="Cyrtodactylus">C.</tp:taxon-name-part><tp:taxon-name-part taxon-name-part-type="species" reg="sonlaensis">sonlaensis</tp:taxon-name-part></tp:taxon-name></italic> Nguyen, Pham, Ziegler, Ngo &amp; Le, 2017; and <italic><tp:taxon-name><tp:taxon-name-part taxon-name-part-type="genus" reg="Cyrtodactylus">C.</tp:taxon-name-part><tp:taxon-name-part taxon-name-part-type="species" reg="zhenkangensis">zhenkangensis</tp:taxon-name-part></tp:taxon-name></italic> Liu &amp; Rao, 2021 by not having enlarged femoral scales and femoral pores (vs having enlarged femoral scales and femoral pores).</p><p><italic><tp:taxon-name><tp:taxon-name-part taxon-name-part-type="genus" reg="Cyrtodactylus">Cyrtodactylus</tp:taxon-name-part><tp:taxon-name-part taxon-name-part-type="species" reg="menglianensis">menglianensis</tp:taxon-name-part></tp:taxon-name></italic> sp. nov. differs from <italic><tp:taxon-name><tp:taxon-name-part taxon-name-part-type="genus" reg="Cyrtodactylus">C.</tp:taxon-name-part><tp:taxon-name-part taxon-name-part-type="species" reg="puhuensis">puhuensis</tp:taxon-name-part></tp:taxon-name></italic> Nguyen, Yang, Le, Nguyen, Orlov, Hoang, Nguyen, Jin, Rao, Hoang, Che, Murphy &amp; Zhang, 2014 and <italic><tp:taxon-name><tp:taxon-name-part taxon-name-part-type="genus" reg="Cyrtodactylus">C.</tp:taxon-name-part><tp:taxon-name-part taxon-name-part-type="species" reg="taybacensis">taybacensis</tp:taxon-name-part></tp:taxon-name></italic> Pham, Le, Ngo, Ziegler &amp; Nguyen, 2019 by not having enlarged femoral scales (vs having enlarged femoral scales). In addition, <italic><tp:taxon-name><tp:taxon-name-part taxon-name-part-type="genus" reg="Cyrtodactylus">C.</tp:taxon-name-part><tp:taxon-name-part taxon-name-part-type="species" reg="menglianensis">menglianensis</tp:taxon-name-part></tp:taxon-name></italic> sp. nov. differs from <italic><tp:taxon-name><tp:taxon-name-part taxon-name-part-type="genus" reg="Cyrtodactylus">C.</tp:taxon-name-part><tp:taxon-name-part taxon-name-part-type="species" reg="puhuensis">puhuensis</tp:taxon-name-part></tp:taxon-name></italic> by having more precloacal pores in males (seven vs five) and differs from <italic><tp:taxon-name><tp:taxon-name-part taxon-name-part-type="genus" reg="Cyrtodactylus">C.</tp:taxon-name-part><tp:taxon-name-part taxon-name-part-type="species" reg="taybacensis">taybacensis</tp:taxon-name-part></tp:taxon-name></italic> by having fewer precloacal pores in males (seven vs 11–13).</p><p><italic><tp:taxon-name><tp:taxon-name-part taxon-name-part-type="genus" reg="Cyrtodactylus">Cyrtodactylus</tp:taxon-name-part><tp:taxon-name-part taxon-name-part-type="species" reg="menglianensis">menglianensis</tp:taxon-name-part></tp:taxon-name></italic> sp. nov. differs from <italic><tp:taxon-name><tp:taxon-name-part taxon-name-part-type="genus" reg="Cyrtodactylus">C.</tp:taxon-name-part><tp:taxon-name-part taxon-name-part-type="species" reg="cucphuongensis">cucphuongensis</tp:taxon-name-part></tp:taxon-name></italic> Ngo &amp; Chan, 2011 by having precloacal pores in males (vs not having precloacal pores in males).</p><p><italic><tp:taxon-name><tp:taxon-name-part taxon-name-part-type="genus" reg="Cyrtodactylus">Cyrtodactylus</tp:taxon-name-part><tp:taxon-name-part taxon-name-part-type="species" reg="menglianensis">menglianensis</tp:taxon-name-part></tp:taxon-name></italic> sp. nov. differs from <italic><tp:taxon-name><tp:taxon-name-part taxon-name-part-type="genus" reg="Cyrtodactylus">C.</tp:taxon-name-part><tp:taxon-name-part taxon-name-part-type="species" reg="bobrovi">bobrovi</tp:taxon-name-part></tp:taxon-name></italic> Nguyen, Le, Pham, Ngo, Hoang, Pham &amp; Ziegler, 2015; <italic><tp:taxon-name><tp:taxon-name-part taxon-name-part-type="genus" reg="Cyrtodactylus">C.</tp:taxon-name-part><tp:taxon-name-part taxon-name-part-type="species" reg="chauquangensis">chauquangensis</tp:taxon-name-part></tp:taxon-name></italic> Hoang, Orlov, Ananjeva, Johns, Hoang &amp; Dau, 2007; <italic><tp:taxon-name><tp:taxon-name-part taxon-name-part-type="genus" reg="Cyrtodactylus">C.</tp:taxon-name-part><tp:taxon-name-part taxon-name-part-type="species" reg="houaphanensis">houaphanensis</tp:taxon-name-part></tp:taxon-name></italic> Schneider, Luu, Sitthivong, Teynié, Le, Nguyen &amp; Ziegler, 2020; <italic><tp:taxon-name><tp:taxon-name-part taxon-name-part-type="genus" reg="Cyrtodactylus">C.</tp:taxon-name-part><tp:taxon-name-part taxon-name-part-type="species" reg="otai">otai</tp:taxon-name-part></tp:taxon-name></italic> Nguyen, Le, Pham, Ngo, Hoang, Pham &amp; Ziegler, 2015; <italic><tp:taxon-name><tp:taxon-name-part taxon-name-part-type="genus" reg="Cyrtodactylus">C.</tp:taxon-name-part><tp:taxon-name-part taxon-name-part-type="species" reg="spelaeus">spelaeus</tp:taxon-name-part></tp:taxon-name></italic> Nazarov, Poyarkov, Orlov, Nguyen, Milto, Martynov, Konstantinov &amp; Chulisov, 2014; and <italic><tp:taxon-name><tp:taxon-name-part taxon-name-part-type="genus" reg="Cyrtodactylus">C.</tp:taxon-name-part><tp:taxon-name-part taxon-name-part-type="species" reg="vilaphongi">vilaphongi</tp:taxon-name-part></tp:taxon-name></italic> Schneider, Nguyen, Le, Nophaseud, Bonkowski &amp; Ziegler, 2014 by not having dark postocular streak and nuchal loop (vs having very obvious dark postocular streak and not obvious nuchal loop).</p><p><italic><tp:taxon-name><tp:taxon-name-part taxon-name-part-type="genus" reg="Cyrtodactylus">Cyrtodactylus</tp:taxon-name-part><tp:taxon-name-part taxon-name-part-type="species" reg="menglianensis">menglianensis</tp:taxon-name-part></tp:taxon-name></italic> sp. nov. differs from <italic><tp:taxon-name><tp:taxon-name-part taxon-name-part-type="genus" reg="Cyrtodactylus">C.</tp:taxon-name-part><tp:taxon-name-part taxon-name-part-type="species" reg="martini">martini</tp:taxon-name-part></tp:taxon-name></italic> Ngo, 2011 by not having enlarged femoral scales (vs having indistinctly enlarged femoral scales), having fewer longitudinal ventral scale rows (26–29 vs 39–43), having more precloacal pores in males (seven vs four), and having more white rings on the original tail (10 vs 7).</p><p><italic><tp:taxon-name><tp:taxon-name-part taxon-name-part-type="genus" reg="Cyrtodactylus">Cyrtodactylus</tp:taxon-name-part><tp:taxon-name-part taxon-name-part-type="species" reg="menglianensis">menglianensis</tp:taxon-name-part></tp:taxon-name></italic> sp. nov. differs from <italic><tp:taxon-name><tp:taxon-name-part taxon-name-part-type="genus" reg="Cyrtodactylus">C.</tp:taxon-name-part><tp:taxon-name-part taxon-name-part-type="species" reg="wayakonei">wayakonei</tp:taxon-name-part></tp:taxon-name></italic> Nguyen, Kingsada, Rösler, Auer &amp; Ziegler, 2010 by having fewer longitudinal ventral scale rows (26–29 vs 31–35), not having precloacal pores in females (vs having precloacal pores in females), and having more white rings on the original tail (10 vs 6).</p></tp:treatment-sec></tp:taxon-treatment>
